# Supplementary material for: Gene Set Enrichment Analyses: lessons learned from the heart failure phenotype
Source: BioData Min. 2017 May 26;10:18. doi: 10.1186/s13040-017-0137-5 (PMC5446754; doi:10.1186/s13040-017-0137-5)
Supplement: Supplementary file 1 — Supplementary file. Supporting information and analyses results. (XLSX 45 kb) [file 13040_2017_137_MOESM1_ESM.xlsx]

## Sheet: Suppl. Table 1
Supplementary Table 1. P-values of significant pathways for unfiltered datasets
Pathway name	CHARGE p-value	GoDARTS p-value	PREVEND p-value
KEGG_TYPE_I_DIABETES_MELLITUS	3.77e-06	0.000729	0.00673
KEGG_ALLOGRAFT_REJECTION	1.66e-05	0.000284	0.02
KEGG_GRAFT_VERSUS_HOST_DISEASE	7.23e-05	0.000284	0.00856
KEGG_ASTHMA	0.00379	8.33e-05	2.57e-05

## Sheet: Suppl. Table 2
Supplementary Table 2. Permutation results for unfiltered datasets
Pathway	Victories	Simulations	P-value
KEGG_TYPE_I_DIABETES_MELLITUS	188	100000	1.88 x 10-03
KEGG_ASTHMA	0	100000	<10-6
KEGG_ALLOGRAFT_REJECTION	714	100000	7.14 x 10-03
KEGG_GRAFT_VERSUS_HOST_DISEASE	219	100000	2.19 x 10-03

## Sheet: Suppl. Table 3
Supplementary Table 3. Significant pathways obtained using CARDIoGRAM and C4D, original datasets and LD-pruned for r²>0.3 and mapped to genes with a 100kb window
Pathway	CARDIoGRAM pval	C4D pval	CARDIoGRAM clumped pval	C4D clumped pval
BIOCARTA AMI PATHWAY	0.003	0.006	0.007	0.013
BIOCARTA PLATELETAPP PATHWAY	0.001	< 0.001	0.002	< 0.001
LASTOWSKA NEUROBLASTOMA COPY NUMBER UP	0.02	0.019	0.001	0.004
MYLLYKANGAS AMPLIFICATION HOT SPOT 29	0.019	0.014	0.015	0.009
PID MYC PATHWAY	0.044	0.013	0.014	0.006
PID UPA UPAR PATHWAY	0.043	0.007	0.008	< 0.001
REACTOME LIPID DIGESTION MOBILIZATION AND TRANSPORT	0.008	0.012	0.001	0.01
REACTOME LIPOPROTEIN METABOLISM	0.016	0.025	0.007	0.009

## Sheet: Suppl. Table 4
Supplementary Table 4. Gene p-values for bona fide CAD-associated loci												0.535714
Justmainhits	30	26	Clumped	38	18							0.0106808
Gene	C4D	CARDIoGRAM		C4D	CARDIoGRAM
ABCG5	0	0.101	ABCG5	0.017	0.743
ABCG8	0.002	0.094	ABCG8	0.099	0.69
ABO	0.027	0	ABO	0.032	0
ADAMTS7	0	0	ADAMTS7	0.001	0
ANKS1A	0.983	0	ANKS1A	1	0
APOA1	0.875	0	APOA1	0.725	0
APOA5	0.921	0	APOA5	0.856	0
APOB	0.448	0	APOB	0.006	0
APOC1	0.078	0.04	APOC1	0.243	0.041
APOE	0.078	0.043	APOE	0.243	0.041
CNNM2	0	0	CNNM2	0.128	0.055
COL4A1	0	0	COL4A1	0	0.004
COL4A2	0.013	0	COL4A2	0.087	0.186
CXCL12	0	0.968	CXCL12	0	0.4
CYP17A1	0	0	CYP17A1	0.001	0.001
EDNRA	0.482	0	EDNRA	0.505	0.213
FES	0.013	0.596	FES	0.012	0.296
FLT1	0.002	0	FLT1	0.492	0.044
FURIN	0.017	0.622	FURIN	0.019	0.366
GGCX	0.002	0	GGCX	0	0.035
GUCY1A3	0	0	GUCY1A3	0	0.002
HDAC9	0.598	0.57	HDAC9	0.874	0.725
HHIPL1	0.132	0	HHIPL1	0.53	0
IL6R	0.088	0	IL6R	0.026	0.021
KCNE2	0.56	0	KCNE2	0.166	0.001
KCNK5	0.166	0	KCNK5	0.018	0
KIAA1462	0	0	KIAA1462	0	0
LDLR	0.067	0	LDLR	0.021	0
LIPA	0	0	LIPA	0.003	0
LPA	0	0	LPA	0	0
LPAL2	0	0	LPAL2	0	0
LPL	0	0	LPL	0	0
MIA3	0.001	0.063	MIA3	1	1
MRAS	0.069	0	MRAS	0.001	0
NT5C2	0.002	0	NT5C2	0.001	0.003
PCSK9	0.831	0.019	PCSK9	0.679	0.228
PDGFD	0.001	0.012	PDGFD	0	0.006
PEMT	0.966	0	PEMT	1	0
PHACTR1	0	0	PHACTR1	0	0
PLG	0.001	0	PLG	0	0
PPAP2B	0	0	PPAP2B	0	0
RAI1	0	0	RAI1	0.008	0
RASD1	1	0	RASD1	1	0
SH2B3	0	0	SH2B3	0	0
SLC22A3	0.003	0	SLC22A3	0.009	0
SLC22A4	0.994	0	SLC22A4	1	0.001
SLC22A5	1	0	SLC22A5	1	0
SMG6	0	0	SMG6	0	0
TCF21	0	0	TCF21	0.001	0
TRIB1	0.001	0	TRIB1	0.006	0.008
UBE2Z	1	0	UBE2Z	0.6	0
VAMP5	0.025	0	VAMP5	0.001	0.001
VAMP8	0.015	0	VAMP8	0.001	0.001
WDR12	0.012	0	WDR12	0.077	0
ZC3HC1	0.151	0	ZC3HC1	0.019	0.003
ZEB2	0.343	0.443	ZEB2	0.884	0.581

## Sheet: Suppl. Table 5
Supplementary Table 5. Significant pathways obtained using the CHARGE dataset, LD-pruned for r²>0.3 and mapped to genes with a 100kb window
rank	selected	total	proportion	fisher exact	name
				right tail
1	24	47	0.51064	0	NIKOLSKY_BREAST_CANCER_16Q24_AMPLICON
2	10	22	0.45455	0	MITOCHONDRIAL_RESPIRATORY_CHAIN
3	7	12	0.58333	0	HASINA_NOL7_TARGETS_DN
4	14	40	0.35	0.001	MIKKELSEN_ES_HCP_WITH_H3K27ME3
5	8	16	0.5	0.001	NIELSEN_MALIGNAT_FIBROUS_HISTIOCYTOMA_DN
6	6	10	0.6	0.001	NIKOLSKY_BREAST_CANCER_17P11_AMPLICON
7	17	56	0.30357	0.001	OUILLETTE_CLL_13Q14_DELETION_DN
8	18	61	0.29508	0.001	REGULATION_OF_IMMUNE_SYSTEM_PROCESS
9	64	321	0.19938	0.001	REACTOME_OLFACTORY_SIGNALING_PATHWAY
10	79	414	0.19082	0.001	MOOTHA_MITOCHONDRIA
11	7	14	0.5	0.001	REACTOME_ACYL_CHAIN_REMODELLING_OF_PI
12	76	397	0.19144	0.001	MOOTHA_HUMAN_MITODB_6_2002
13	22	83	0.26506	0.001	MOOTHA_VOXPHOS
14	14	44	0.31818	0.002	GOLGI_MEMBRANE
15	15	49	0.30612	0.002	MITOCHONDRIAL_MEMBRANE_PART
16	17	60	0.28333	0.002	POSITIVE_REGULATION_OF_MULTICELLULAR_ORGANISMAL_PROCESS
17	17	60	0.28333	0.002	WAMUNYOKOLI_OVARIAN_CANCER_GRADES_1_2_DN
18	9	23	0.3913	0.002	REACTOME_BASIGIN_INTERACTIONS
19	11	32	0.34375	0.002	KEGG_FRUCTOSE_AND_MANNOSE_METABOLISM
20	89	490	0.18163	0.003	LIAO_METASTASIS
21	6	12	0.5	0.003	WAESCH_ANAPHASE_PROMOTING_COMPLEX
22	14	47	0.29787	0.003	POSITIVE_REGULATION_OF_IMMUNE_SYSTEM_PROCESS
23	7	16	0.4375	0.003	KEGG_PRIMARY_BILE_ACID_BIOSYNTHESIS
24	8	20	0.4	0.003	REACTOME_ACYL_CHAIN_REMODELLING_OF_PE
25	19	73	0.26027	0.003	SCIBETTA_KDM5B_TARGETS_DN
26	46	228	0.20175	0.004	ALFANO_MYC_TARGETS
27	11	34	0.32353	0.004	REGULATION_OF_LYMPHOCYTE_ACTIVATION
28	9	25	0.36	0.004	UBIQUITIN_LIGASE_COMPLEX
29	8	21	0.38095	0.005	REACTOME_ACYL_CHAIN_REMODELLING_OF_PC
30	15	54	0.27778	0.005	REACTOME_CELL_CELL_JUNCTION_ORGANIZATION
31	6	13	0.46154	0.005	EMBRYO_IMPLANTATION
32	6	13	0.46154	0.005	MITOCHONDRIAL_RESPIRATORY_CHAIN_COMPLEX_I
33	6	13	0.46154	0.005	NADH_DEHYDROGENASE_COMPLEX
34	6	13	0.46154	0.005	RESPIRATORY_CHAIN_COMPLEX_I
35	102	584	0.17466	0.005	BUYTAERT_PHOTODYNAMIC_THERAPY_STRESS_DN
36	56	293	0.19113	0.005	BRUINS_UVC_RESPONSE_EARLY_LATE
37	41	202	0.20297	0.005	MCBRYAN_PUBERTAL_BREAST_3_4WK_UP
38	25	109	0.22936	0.005	LINDGREN_BLADDER_CANCER_WITH_LOH_IN_CHR9Q
39	35	167	0.20958	0.006	DAVICIONI_MOLECULAR_ARMS_VS_ERMS_DN
40	36	174	0.2069	0.006	RIGGI_EWING_SARCOMA_PROGENITOR_DN
41	8	22	0.36364	0.006	REACTOME_PROCESSING_OF_CAPPED_INTRONLESS_PRE_MRNA
42	5	10	0.5	0.006	MYLLYKANGAS_AMPLIFICATION_HOT_SPOT_22
43	70	385	0.18182	0.007	KEGG_OLFACTORY_TRANSDUCTION
44	7	18	0.38889	0.007	DEVELOPMENTAL_MATURATION
45	6	14	0.42857	0.007	CHIN_BREAST_CANCER_COPY_NUMBER_DN
46	6	14	0.42857	0.007	OVULATION_CYCLE
47	23	100	0.23	0.007	AMBROSINI_FLAVOPIRIDOL_TREATMENT_TP53
48	9	27	0.33333	0.007	REACTOME_BIOSYNTHESIS_OF_THE_N_GLYCAN_PRECURSOR_DOLICHOL_LIPID_LINKED_OLIGOSACCHARIDE_LLO_AND_TRANSFER_TO_A_NASCENT_PROTEIN
49	14	52	0.26923	0.008	GROWTH_FACTOR_ACTIVITY
50	32	153	0.20915	0.008	CONCANNON_APOPTOSIS_BY_EPOXOMICIN_DN
51	11	37	0.2973	0.008	PROTEIN_N_TERMINUS_BINDING
52	19	79	0.24051	0.008	MITOCHONDRIAL_MEMBRANE
53	25	113	0.22124	0.009	CHEBOTAEV_GR_TARGETS_DN
54	18	74	0.24324	0.009	REACTOME_CELL_JUNCTION_ORGANIZATION

## Sheet: Suppl. Table 6
Supplementary Table 6. Significant pathways obtained using the PREVEND dataset, LD-pruned for r²>0.3 and mapped to genes with a 100kb window
rank	selected	total	proportion	fisher exact	name
				right tail
1	21	38	0.55263	0	NIKOLSKY_BREAST_CANCER_1Q21_AMPLICON
2	34	114	0.29825	0	NIKOLSKY_BREAST_CANCER_16P13_AMPLICON
3	96	619	0.15509	0	MILI_PSEUDOPODIA_HAPTOTAXIS_DN
4	96	632	0.1519	0.001	SMID_BREAST_CANCER_BASAL_DN
5	21	91	0.23077	0.001	CHEN_LIVER_METABOLISM_QTL_CIS
6	6	12	0.5	0.001	SAENZ_DETOX_PATHWAY_AND_CARCINOGENESIS_DN
7	6	12	0.5	0.001	STEROID_HORMONE_RECEPTOR_ACTIVITY
8	79	512	0.1543	0.001	MASSARWEH_TAMOXIFEN_RESISTANCE_UP
9	6	14	0.42857	0.002	CIRCADIAN_RHYTHM
10	12	45	0.26667	0.003	REACTOME_NUCLEAR_RECEPTOR_TRANSCRIPTION_PATHWAY
11	7	19	0.36842	0.003	BIOCARTA_COMP_PATHWAY
12	8	24	0.33333	0.003	LIGAND_DEPENDENT_NUCLEAR_RECEPTOR_ACTIVITY
13	6	15	0.4	0.003	REACTOME_XENOBIOTICS
14	13	53	0.24528	0.004	ROVERSI_GLIOMA_COPY_NUMBER_DN
15	27	146	0.18493	0.004	NIKOLSKY_BREAST_CANCER_8Q23_Q24_AMPLICON
16	10	37	0.27027	0.005	VALK_AML_WITH_FLT3_ITD
17	100	712	0.14045	0.005	ONKEN_UVEAL_MELANOMA_UP
18	7	21	0.33333	0.005	HOFMANN_MYELODYSPLASTIC_SYNDROM_RISK_UP
19	7	21	0.33333	0.005	VALK_AML_WITH_EVI1
20	11	43	0.25581	0.005	CYTOKINE_BINDING
21	22	114	0.19298	0.005	STEARMAN_LUNG_CANCER_EARLY_VS_LATE_UP
22	20	101	0.19802	0.006	SUNG_METASTASIS_STROMA_UP
23	5	12	0.41667	0.006	BIOCARTA_LECTIN_PATHWAY
24	11	44	0.25	0.006	RESPONSE_TO_OXIDATIVE_STRESS
25	8	27	0.2963	0.006	HOFMANN_MYELODYSPLASTIC_SYNDROM_LOW_RISK_DN
26	107	777	0.13771	0.007	NUYTTEN_NIPP1_TARGETS_DN
27	6	17	0.35294	0.007	NEURON_APOPTOSIS
28	41	258	0.15891	0.009	MEISSNER_BRAIN_HCP_WITH_H3K27ME3
29	35	213	0.16432	0.009	GAUSSMANN_MLL_AF4_FUSION_TARGETS_G_UP
30	10	40	0.25	0.009	KEGG_NUCLEOTIDE_EXCISION_REPAIR
31	7	23	0.30435	0.009	NICK_RESPONSE_TO_PROC_TREATMENT_DN

## Sheet: Suppl. Table 7
Supplementary Table 7. Significant pathways obtained using the CHARGE dataset, LD-pruned for r²>0.3 and mapped to genes with a 500kb window
rank	selected	total	proportion	fisher exact	name
				right tail
1	27	47	0.57447	0	NIKOLSKY_BREAST_CANCER_16Q24_AMPLICON
2	11	11	1	0	NIKOLSKY_BREAST_CANCER_7P15_AMPLICON
3	10	10	1	0	NIKOLSKY_BREAST_CANCER_17P11_AMPLICON
4	28	59	0.47458	0	REACTOME_RNA_POL_I_PROMOTER_OPENING
5	52	146	0.35616	0	NIKOLSKY_BREAST_CANCER_8Q23_Q24_AMPLICON
6	33	83	0.39759	0	REACTOME_RNA_POL_I_TRANSCRIPTION
7	14	23	0.6087	0	SYNAPSE_ORGANIZATION_AND_BIOGENESIS
8	12	18	0.66667	0	SYNAPTOGENESIS
9	29	70	0.41429	0	REACTOME_MEIOTIC_SYNAPSIS
10	39	109	0.3578	0	REACTOME_MEIOSIS
11	19	40	0.475	0	KEGG_TYROSINE_METABOLISM
12	19	41	0.46341	0	KEGG_FATTY_ACID_METABOLISM
13	30	79	0.37975	0	REACTOME_AMYLOIDS
14	16	32	0.5	0	EXTRACELLULAR_STRUCTURE_ORGANIZATION_AND_BIOGENESIS
15	21	48	0.4375	0	REACTOME_PACKAGING_OF_TELOMERE_ENDS
16	24	59	0.40678	0	REACTOME_DEPOSITION_OF_NEW_CENPA_CONTAINING_NUCLEOSOMES_AT_THE_CENTROMERE
17	39	115	0.33913	0	REACTOME_RNA_POL_I_RNA_POL_III_AND_MITOCHONDRIAL_TRANSCRIPTION
18	30	82	0.36585	0	REACTOME_MEIOTIC_RECOMBINATION
19	38	114	0.33333	0	NIKOLSKY_BREAST_CANCER_16P13_AMPLICON
20	15	33	0.45455	0.001	KEGG_FRUCTOSE_AND_MANNOSE_METABOLISM
21	65	231	0.28139	0.001	DAZARD_RESPONSE_TO_UV_NHEK_UP
22	11	21	0.52381	0.001	MOOTHA_FFA_OXYDATION
23	36	112	0.32143	0.001	REACTOME_CHROMOSOME_MAINTENANCE
24	56	195	0.28718	0.001	REACTOME_TRANSCRIPTION
25	14	31	0.45161	0.001	TCGA_GLIOBLASTOMA_COPY_NUMBER_DN
26	6	8	0.75	0.001	MYLLYKANGAS_AMPLIFICATION_HOT_SPOT_29
27	21	56	0.375	0.001	OUILLETTE_CLL_13Q14_DELETION_DN
28	11	22	0.5	0.001	MITOCHONDRIAL_RESPIRATORY_CHAIN
29	10	19	0.52632	0.001	AMIT_EGF_RESPONSE_40_MCF10A
30	15	36	0.41667	0.002	TRANSLATION_REGULATOR_ACTIVITY
31	261	1148	0.22735	0.002	MARSON_BOUND_BY_FOXP3_UNSTIMULATED
32	8	14	0.57143	0.002	AMINOPEPTIDASE_ACTIVITY
33	8	14	0.57143	0.002	EMBRYO_IMPLANTATION
34	35	113	0.30973	0.002	BHATI_G2M_ARREST_BY_2METHOXYESTRADIOL_UP
35	16	40	0.4	0.002	MIKKELSEN_ES_HCP_WITH_H3K27ME3
36	9	17	0.52941	0.002	WU_ALZHEIMER_DISEASE_DN
37	14	34	0.41176	0.003	TRANSLATION_FACTOR_ACTIVITY_NUCLEIC_ACID_BINDING
38	49	174	0.28161	0.003	RIGGI_EWING_SARCOMA_PROGENITOR_DN
39	38	128	0.29688	0.003	KEGG_SYSTEMIC_LUPUS_ERYTHEMATOSUS
40	7	12	0.58333	0.003	ISOPRENOID_METABOLIC_PROCESS
41	8	15	0.53333	0.003	G1_PHASE
42	8	15	0.53333	0.003	NIKOLSKY_BREAST_CANCER_12Q24_AMPLICON
43	140	588	0.2381	0.003	BUYTAERT_PHOTODYNAMIC_THERAPY_STRESS_DN
44	16	42	0.38095	0.003	BRACHAT_RESPONSE_TO_CAMPTOTHECIN_DN
45	12	28	0.42857	0.004	RHYTHMIC_PROCESS
46	183	791	0.23135	0.004	KOINUMA_TARGETS_OF_SMAD2_OR_SMAD3
47	45	159	0.28302	0.004	AMUNDSON_POOR_SURVIVAL_AFTER_GAMMA_RADIATION_2G
48	17	46	0.36957	0.004	LEONARD_HYPOXIA
49	24	73	0.32877	0.004	REACTOME_TELOMERE_MAINTENANCE
50	28	89	0.31461	0.004	ATPASE_ACTIVITY_COUPLED
51	27	85	0.31765	0.004	BILANGES_SERUM_SENSITIVE_GENES
52	16	43	0.37209	0.005	KEGG_ABC_TRANSPORTERS
53	10	22	0.45455	0.005	REGULATION_OF_NEUROTRANSMITTER_LEVELS
54	10	22	0.45455	0.005	SODIUM_ION_TRANSPORT
55	81	321	0.25234	0.005	MITOCHONDRION
56	9	19	0.47368	0.005	HASLINGER_B_CLL_WITH_17P13_DELETION
57	89	358	0.2486	0.005	NERVOUS_SYSTEM_DEVELOPMENT
58	6	10	0.6	0.005	G_PROTEIN_SIGNALING_ADENYLATE_CYCLASE_INHIBITING_PATHWAY
59	6	10	0.6	0.005	REACTOME_ETHANOL_OXIDATION
60	90	363	0.24793	0.005	WANG_TUMOR_INVASIVENESS_UP
61	7	13	0.53846	0.006	G1_PHASE_OF_MITOTIC_CELL_CYCLE
62	4	5	0.8	0.006	MAINA_HYPOXIA_VHL_TARGETS_UP
63	4	5	0.8	0.006	MYLLYKANGAS_AMPLIFICATION_HOT_SPOT_18
64	32	108	0.2963	0.006	ATPASE_ACTIVITY
65	53	199	0.26633	0.007	GOTZMANN_EPITHELIAL_TO_MESENCHYMAL_TRANSITION_DN
66	12	30	0.4	0.007	EXOPEPTIDASE_ACTIVITY
67	169	737	0.22931	0.007	BENPORATH_MYC_MAX_TARGETS
68	49	182	0.26923	0.007	BURTON_ADIPOGENESIS_6
69	51	191	0.26702	0.007	LINSLEY_MIR16_TARGETS
70	74	295	0.25085	0.008	BRUINS_UVC_RESPONSE_EARLY_LATE
71	5	8	0.625	0.009	NIKOLSKY_BREAST_CANCER_20P13_AMPLICON
72	5	8	0.625	0.009	PASTURAL_RIZ1_TARGETS_UP
73	7	14	0.5	0.009	OVULATION_CYCLE
74	7	14	0.5	0.009	REGULATED_SECRETORY_PATHWAY

## Sheet: Suppl. Table 8
Supplementary Table 8. Significant pathways obtained using the PREVEND dataset, LD-pruned for r²>0.3 and mapped to genes with a 500kb window
rank	selected	total	proportion	fisher exact	name
				right tail
1	66	114	0.57895	0	NIKOLSKY_BREAST_CANCER_16P13_AMPLICON
2	19	41	0.46341	0	LASTOWSKA_COAMPLIFIED_WITH_MYCN
3	15	28	0.53571	0	TAKADA_GASTRIC_CANCER_COPY_NUMBER_DN
4	13	22	0.59091	0	NIKOLSKY_BREAST_CANCER_19Q13.1_AMPLICON
5	32	91	0.35165	0	CHEN_LIVER_METABOLISM_QTL_CIS
6	44	146	0.30137	0	NIKOLSKY_BREAST_CANCER_8Q23_Q24_AMPLICON
7	124	565	0.21947	0	MIKKELSEN_MEF_HCP_WITH_H3K27ME3
8	12	26	0.46154	0	VALK_AML_CLUSTER_7
9	45	172	0.26163	0	TONKS_TARGETS_OF_RUNX1_RUNX1T1_FUSION_HSC_DN
10	12	27	0.44444	0	BOYLAN_MULTIPLE_MYELOMA_D_CLUSTER_UP
11	10	21	0.47619	0.001	NIKOLSKY_BREAST_CANCER_15Q26_AMPLICON
12	33	120	0.275	0.001	ENZYME_ACTIVATOR_ACTIVITY
13	7	12	0.58333	0.001	MARTINELLI_IMMATURE_NEUTROPHIL_DN
14	7	12	0.58333	0.001	STEROID_HORMONE_RECEPTOR_ACTIVITY
15	25	84	0.29762	0.001	CELL_CELL_ADHESION
16	61	260	0.23462	0.001	MEISSNER_BRAIN_HCP_WITH_H3K27ME3
17	51	210	0.24286	0.001	BROWNE_HCMV_INFECTION_16HR_UP
18	15	42	0.35714	0.002	OHGUCHI_LIVER_HNF4A_TARGETS_UP
19	15	42	0.35714	0.002	PARK_HSC_MARKERS
20	5	7	0.71429	0.002	NOUSHMEHR_GBM_GERMLINE_MUTATED
21	15	43	0.34884	0.002	CYTOKINE_BINDING
22	6	10	0.6	0.002	REACTOME_ACETYLCHOLINE_NEUROTRANSMITTER_RELEASE_CYCLE
23	11	28	0.39286	0.003	REACTOME_TIGHT_JUNCTION_INTERACTIONS
24	9	21	0.42857	0.003	CALCIUM_INDEPENDENT_CELL_CELL_ADHESION
25	7	14	0.5	0.003	LI_CYTIDINE_ANALOGS_CYCTOTOXICITY
26	15	45	0.33333	0.003	PHOSPHOLIPID_BINDING
27	21	72	0.29167	0.004	LIEN_BREAST_CARCINOMA_METAPLASTIC_VS_DUCTAL_UP
28	11	29	0.37931	0.004	TIGHT_JUNCTION
29	6	11	0.54545	0.004	REACTOME_PURINE_RIBONUCLEOSIDE_MONOPHOSPHATE_BIOSYNTHESIS
30	46	195	0.2359	0.004	PLASARI_TGFB1_TARGETS_10HR_UP
31	36	146	0.24658	0.005	BIDUS_METASTASIS_DN
32	13	38	0.34211	0.005	CHUNG_BLISTER_CYTOTOXICITY_DN
33	71	330	0.21515	0.005	MIKKELSEN_NPC_HCP_WITH_H3K27ME3
34	7	15	0.46667	0.005	LIN_TUMOR_ESCAPE_FROM_IMMUNE_ATTACK
35	7	15	0.46667	0.005	PIGMENT_BIOSYNTHETIC_PROCESS
36	7	15	0.46667	0.005	REACTOME_AMINE_DERIVED_HORMONES
37	19	66	0.28788	0.006	KEGG_PPAR_SIGNALING_PATHWAY
38	15	48	0.3125	0.006	NUCLEOBASENUCLEOSIDE_AND_NUCLEOTIDE_METABOLIC_PROCESS
39	49	216	0.22685	0.007	GAUSSMANN_MLL_AF4_FUSION_TARGETS_G_UP
40	9	23	0.3913	0.007	MCMURRAY_TP53_HRAS_COOPERATION_RESPONSE_UP
41	10	27	0.37037	0.007	PID_TRAIL_PATHWAY
42	10	27	0.37037	0.007	REACTOME_REGULATION_OF_GLUCOKINASE_BY_GLUCOKINASE_REGULATORY_PROTEIN
43	32	130	0.24615	0.007	NIKOLSKY_BREAST_CANCER_17Q11_Q21_AMPLICON
44	4	6	0.66667	0.008	SMID_BREAST_CANCER_RELAPSE_IN_LIVER_UP
45	5	9	0.55556	0.008	REACTOME_NOREPINEPHRINE_NEUROTRANSMITTER_RELEASE_CYCLE
46	74	352	0.21023	0.008	CHEMNITZ_RESPONSE_TO_PROSTAGLANDIN_E2_DN
47	15	49	0.30612	0.008	MITOCHONDRIAL_MEMBRANE_PART
48	80	385	0.20779	0.008	RUTELLA_RESPONSE_TO_HGF_UP
49	7	16	0.4375	0.008	PIGMENT_METABOLIC_PROCESS
50	95	468	0.20299	0.008	DUTERTRE_ESTRADIOL_RESPONSE_24HR_DN
51	27	106	0.25472	0.008	KEGG_PARKINSONS_DISEASE
52	18	63	0.28571	0.008	MCMURRAY_TP53_HRAS_COOPERATION_RESPONSE_DN
53	11	32	0.34375	0.009	APICAL_JUNCTION_COMPLEX
54	11	32	0.34375	0.009	APICOLATERAL_PLASMA_MEMBRANE
55	8	20	0.4	0.009	LU_TUMOR_ENDOTHELIAL_MARKERS_UP
56	8	20	0.4	0.009	SESTO_RESPONSE_TO_UV_C4
57	9	24	0.375	0.009	LIGAND_DEPENDENT_NUCLEAR_RECEPTOR_ACTIVITY
